# Supplementary material for: DNA replication machinery prevents Rad52-dependent single-strand annealing that leads to gross chromosomal rearrangements at centromeres
Source: Commun Biol. 2020 Apr 30;3:202. doi: 10.1038/s42003-020-0934-0 (PMC7193609; doi:10.1038/s42003-020-0934-0)
Supplement: Supplementary file 3 — Supplementary Data 1 [file 42003_2020_934_MOESM3_ESM.xlsx]

## Sheet: Fig. 1c
wild type
1000000		200	200000
Total # of cells (x1E+06)	Plating efficiency	Colonies on YNB+UA (/200 cells)	Colonies on 5-FOA+UA (/2E+05 cells)	EMM+U (Ade+)	EMM+A (Ura+)	Ade+ and/or Ura+	EMM+U orA tested	% of Ade+ and/or Ura+	Total # of colony-forming cells	Total # of Leu+Ura-Ade- GCR cells	GCR rate
114	0.8	160	81	0	0	0	10	0	91200000	46170	3.95047e-05
55	0.55	110	1024	0	0	0	10	0	3.025e+07	281600	0.000613277
92.3	0.62	124	322	0	0	0	10	0	57226000	148603	0.000181096
64.6	0.755	151	44	0	0	0	10	0	4.8773e+07	14212	2.57937e-05
22.1	0.735	147	51	0	0	0	10	0	16243500	5635.5	3.4279e-05
108	0.615	123	436	0	0	0	10	0	66420000	235440	0.000237207
104	0.645	129	140	0	0	0	10	0	67080000	72800	8.09495e-05
32.3	0.61	122	72	0	0	0	10	0	1.9703e+07	11628	5.34541e-05
169	0.585	117	120	0	0	0	10	0	98865000	101400	7.41122e-05
158	0.56	112	60	0	0	0	10	0	8.848e+07	47400	4.1693e-05
363	0.58	116	70	0	0	0	10	0	210540000	127050	4.2695e-05
142	0.62	124	82	0	0	0	10	0	88040000	58220	5.04187e-05
33.3	0.445	89	80	1	0	1	10	0.1	1.48185e+07	11988	7.30168e-05
34	0.75	150	1108	0	0	0	10	0	25500000	188360	0.0005042
78.9	0.695	139	107	0	0	0	10	0	5.48355e+07	42211.5	6.0619e-05
241	0.72	144	55	0	0	0	10	0	173520000	66275	2.87511e-05
rad51∆
1000000		200	2000
Total # of cells (x1E+06)	Plating efficiency	Colonies on YNB+UA (/200 cells)	Colonies on 5-FOA+UA (/2E+03 cells)	EMM+U (Ade+)	EMM+A (Ura+)	Ade+ and/or Ura+	EMM+U orA tested	% of Ade+ and/or Ura+	Total # of colony-forming cells	Total # of Leu+Ura-Ade- GCR cells	GCR rate
28.1	0.605	121	207	0	0	0	6	0	17000500	2908350	0.00935876
63.4	0.575	115	291	1	1	1	6	0.166667	36455000	7687250	0.0107682
39.3	0.485	97	191	0	0	0	6	0	19060500	3753150	0.0105746
31	0.685	137	129	0	0	0	6	0	21235000	1999500	0.00529614
67.7	0.5	100	181	0	0	0	6	0	33850000	6126850	0.00938902
125	0.51	102	250	0	0	0	6	0	63750000	15625000	0.0119344
22.3	0.66	132	338	1	1	1	6	0.166667	14718000	3.14058e+06	0.0116081
20.1	0.6	120	100	0	0	0	6	0	12060000	1005000	0.00494179
11.3	0.55	110	271	0	0	0	6	0	6.215e+06	1531150	0.0141399
21.3	0.59	118	408	0	0	0	6	0	12567000	4345200	0.018375
5.52	0.55	110	209	0	0	0	6	0	3.036e+06	576840	0.0117819
21.4	0.725	145	300	1	1	1	6	0.166667	15515000	2675000	0.00949008
9.84	0.7	140	181	0	0	0	6	0	6888000	890520	0.00774059
6.97	0.535	107	131	0	0	0	6	0	3728950	456535	0.00774042
7.83	0.555	111	182	0	0	0	6	0	4345650	712530	0.0099939
26.8	0.72	144	201	0	0	0	6	0	19296000	2693400	0.00767914
rad52∆
1000000		200	2000
Total # of cells (x1E+06)	Plating efficiency	Colonies on YNB+UA (/200 cells)	Colonies on 5-FOA+UA (/2E+03 cells)	EMM+U (Ade+)	EMM+A (Ura+)	Ade+ and/or Ura+	EMM+U orA tested	% of Ade+ and/or Ura+	Total # of colony-forming cells	Total # of Leu+Ura-Ade- GCR cells	GCR rate
43	0.845	169	38	0	0	0	6	0	36335000	817000	0.00135552
35	0.72	144	23	0	0	0	6	0	25200000	402500	0.00102056
21	0.63	126	29	0	0	0	6	0	13230000	304500	0.00150605
16	0.675	135	14	0	0	0	6	0	10800000	112000	0.000742385
23	0.78	156	13	0	0	0	6	0	17940000	149500	0.000580838
24	0.735	147	27	0	0	0	6	0	17640000	324000	0.00119547
34	0.74	148	25	0	0	0	6	0	25160000	425000	0.00107439
18	0.85	170	27	0	0	0	6	0	15300000	243000	0.00105987
15	0.755	151	26	0	0	0	6	0	11325000	195000	0.00117167
55	0.585	117	25	0	0	0	6	0	3.2175e+07	687500	0.00130616
30	1.16	232	39	0	0	0	6	0	34800000	585000	0.00104121
27	0.735	147	28	0	0	0	6	0	19845000	378000	0.00122355
38	0.88	176	32	0	0	0	6	0	33440000	608000	0.0011226
27	0.9	180	94	0	0	0	6	0	24300000	1269000	0.00304092
29	0.775	155	33	0	0	0	6	0	22475000	478500	0.00134078
20	0.88	176	188	0	0	0	6	0	17600000	1880000	0.00603599
rad51∆ rad52∆
1000000		200	5000
Total # of cells (x1E+06)	Plating efficiency	Colonies on YNB+UA (/200 cells)	Colonies on 5-FOA+UA (/5000 cells)	EMM+U (Ade+)	EMM+A (Ura+)	Ade+ and/or Ura+	EMM+U orA tested	% of Ade+ and/or Ura+	Total # of colony-forming cells	Total # of Leu+Ura-Ade- GCR cells	GCR rate
2.44	0.6	120	85	0	0	0	6	0	1464000	41480	0.00223518
2.63	0.905	181	86	0	0	0	6	0	2380150	45236	0.00148615
4.88	0.665	133	307	0	0	0	6	0	3245200	299632	0.0060501
1.22	0.725	145	148	0	0	0	6	0	884500	36112	0.00326707
0.91	0.545	109	131	0	0	0	6	0	495950	23842	0.00401919
9.67	0.74	148	54	0	0	0	6	0	7155800	104436	0.00105167
4.09	0.635	127	42	0	0	0	6	0	2597150	34356	0.00106403
3.4	0.53	106	48	0	0	0	6	0	1802000	32640	0.00146475
4.37	0.77	154	70	0	0	0	6	0	3364900	61180	0.00137945
8.3	0.745	149	51	0	0	0	6	0	6.1835e+06	84660	0.00100645
7.79	0.75	150	90	0	0	0	6	0	5842500	140220	0.00168266
7.86	0.575	115	113	0	0	0	6	0	4519500	177636	0.00269701
7.39	0.6	120	70	0	0	0	6	0	4434000	103460	0.00168286
10.5	0.645	129	91	0	0	0	6	0	6772500	191100	0.00192355
7.48	0.64	128	90	0	0	0	6	0	4787200	134640	0.00197925
14.8	0.75	150	103	0	0	0	6	0	11100000	304880	0.00179709
1000000		200	2000
Total # of cells (x1E+06)	Plating efficiency	Colonies on YNB+UA (/200 cells)	Colonies on 5-FOA+UA (/2E+03 cells)	EMM+U (Ade+)	EMM+A (Ura+)	Ade+ and/or Ura+	EMM+U orA tested	% of Ade+ and/or Ura+	Total # of colony-forming cells	Total # of Leu+Ura-Ade- GCR cells	GCR rate
18.6	0.55	110	40	0	0	0	6	0	10230000	372000	0.00233903
8.89	0.505	101	43	0	0	0	6	0	4489450	191135	0.00290223
10.5	0.415	83	47	0	0	0	6	0	4357500	246750	0.00377377
29.5	0.44	88	36	0	0	0	6	0	12980000	531000	0.00255413
40.4	0.505	101	70	0	0	0	6	0	20402000	1414000	0.0040022
188	0.705	141	4	0	0	0	4	0	1.3254e+08	376000	0.000182312
20.3	0.535	107	31	0	0	0	6	0	10860500	314650	0.00189044
58.8	0.61	122	9	0	0	0	6	0	35868000	264600	0.000488635
60	0.535	107	33	0	0	0	6	0	3.21e+07	990000	0.00183109
31.2	0.45	90	40	0	0	0	6	0	14040000	624000	0.00273832
21.9	0.435	87	33	0	0	0	6	0	9526500	361350	0.00244589
50.7	0.42	84	56	0	0	0	6	0	21294000	1419600	0.00384856
17.4	0.32	64	10	0	0	0	6	0	5568000	87000	0.00114561
21.2	0.3	60	8	0	0	0	6	0	6360000	84800	0.000979986
31.9	0.455	91	28	0	0	0	6	0	14514500	446600	0.00194891
16.6	0.305	61	2	0	0	0	2	0	5063000	16600	0.000285205

## Sheet: Fig. 1d
wild type
10000
Total # of cells (x1E+04)	Total # of cells plated	Colonies on YE (/400 or 200 cells)	Red colonies (Ade-)	MM+AU (Leu+)	MM+AU tested	Plating efficiency	Total # of colony-forming cells	Total # of Leu- Ade- cells	Chromosome loss rate
938	12000	293.5	25	8	23	0.73375	6.88257e+06	12744.6	0.000165959
876	12000	263	83	2	31	0.6575	5759700	56681	0.0007523
730	12000	288.5	23	11	23	0.72125	5265125	7300	0.000132697
672	12000	317.5	16	7	15	0.79375	5334000	4778.67	9.03745e-05
1080	12000	328.5	11	3	11	0.82125	8869500	7200	7.78231e-05
1250	12000	308	33	6	33	0.77	9625000	28125	0.000240029
643	12000	324	16	5	14	0.81	5208300	5511.43	0.000104846
1050	12000	294	19	5	19	0.735	7717500	12250	0.000142909
1100	6000	142	8	1	8	0.71	7810000	12833.3	0.000147154
1130	6000	164.5	12	2	12	0.8225	9294250	18833.3	0.000173819
1130	6000	154.5	15	6	15	0.7725	8729250	16950	0.000168516
854	6000	126.5	13	1	13	0.6325	5401550	17080	0.000274189
1090	6000	139	6	1	6	0.695	7.5755e+06	9083.33	0.000111789
925	6000	124	18	4	18	0.62	5735000	21583.3	0.000318049
971	6000	114	6	2	6	0.57	5.5347e+06	6473.33	0.000113594
750	4000	105	7	2	7	0.525	3937500	9375	0.000221151
rad51∆
10000
Total # of cells (x1E+04)	Total # of cells plated	Colonies on YE (/2000 cells)	Red colonies (Ade-)	MM+AU (Leu+)	MM+AU tested	Plating efficiency	Total # of colony-forming cells	Total # of Leu- Ade- cells	Chromosome loss rate
76.6	2000	167	79	5	79	0.0835	63961	28342	0.0363692
45.2	2000	130	47	12	47	0.065	29380	7910	0.0255189
81.4	2000	357	69	16	69	0.1785	145299	21571	0.0125471
56.8	2000	216	29	11	29	0.108	61344	5112	0.00833498
91.2	2000	319	74	15	74	0.1595	145464	26904	0.0152644
83.2	2000	358	78	20	78	0.179	148928	24128	0.0135276
81.9	2000	343	36	14	36	0.1715	140458	9009	0.0059857
63.1	2000	386	48	19	48	0.193	121783	9149.5	0.00699843
81.5	2000	462	54	20	54	0.231	188265	13855	0.00653323
45.2	2000	321	26	14	26	0.1605	72546	2712	0.00406205
75	2000	361	54	20	54	0.1805	135375	12750	0.0084407
76.4	2000	452	39	20	39	0.226	172664	7258	0.00402594
50.9	2000	271	48	19	48	0.1355	68969.5	7380.5	0.0102282
57.9	2000	319	86	19	86	0.1595	92350.5	19396.5	0.0179581
108	2000	252	38	19	38	0.126	136080	10260	0.00692922
73.1	2000	337	57	29	57	0.1685	123174	10234	0.00763815
rad52∆
10000
Total # of cells (x1E+04)	Total # of cells plated	Colonies on YE (/4000 or 2000 cells)	Red colonies (Ade-)	MM+AU (Leu+)	MM+AU tested	Plating efficiency	Total # of colony-forming cells	Total # of Leu- Ade- cells	Chromosome loss rate
91	4000	95	49	0	49	0.02375	21612.5	11147.5	0.0469465
49.9	4000	46	40	0	40	0.0115	5738.5	4990	0.0872393
40.15	4000	65	28	1	28	0.01625	6524.38	2710.12	0.0451399
45.8	4000	89	62	0	62	0.02225	10190.5	7099	0.0668995
123.5	4000	124	90	1	61	0.031	38285	27332	0.0588209
237	4000	222	156	1	62	0.0555	131535	90939.2	0.0504765
132	4000	156	119	0	57	0.039	51480	39270	0.0605164
111	4000	93	41	6	55	0.02325	25807.5	10136.3	0.0361478
171	2000	182	149	0	14	0.091	155610	127395	0.0579085
382	2000	161	155	0	15	0.0805	307510	296050	0.0631499
293	2000	142	96	0	14	0.071	208030	140640	0.0473859
349	2000	222	212	0	17	0.111	387390	369940	0.061455
128	2000	189	182	0	16	0.0945	120960	116480	0.0686836
125	2000	230	144	0	10	0.115	143750	90000	0.0457556
76.6	2000	139	95	0	13	0.0695	53237	36385	0.054648
385	2000	156	150	0	18	0.078	300300	288750	0.063208
rad51∆ rad52∆
10000
Total # of cells (x1E+04)	Total # of cells plated	Colonies on YE (/4000 cells)	Red colonies (Ade-)	MM+AU (Leu+)	MM+AU tested	Plating efficiency	Total # of colony-forming cells	Total # of Leu- Ade- cells	Chromosome loss rate
638	4000	47	18	2	11	0.01175	74965	23490	0.0262394
357	4000	85	35	2	28	0.02125	75862.5	29006.2	0.0313054
399	4000	81	63	0	45	0.02025	80797.5	62842.5	0.0588543
331	4000	118	30	1	22	0.0295	97645	23696.6	0.0203028
267	4000	95	55	0	19	0.02375	63412.5	36712.5	0.046249
301	4000	127	57	0	26	0.03175	95567.5	42892.5	0.035286
376	4000	177	58	0	20	0.04425	166380	54520	0.0251471
315	4000	37	25	0	24	0.00925	29137.5	19687.5	0.0576774
167	4000	15	4	1	3	0.00375	6262.5	1113.33	0.0219415
490	4000	112	72	0	24	0.028	137200	88200	0.0470719
351	4000	265	36	3	27	0.06625	232538	28080	0.00992087
447	4000	118	40	0	31	0.0295	131865	44700	0.0265391
150	4000	82	30	3	30	0.0205	30750	10125	0.0303078
527	4000	100	48	2	42	0.025	131750	60228.6	0.0347371
202	4000	104	54	1	21	0.026	52520	25971.4	0.0409659

## Sheet: Fig. 2d
	total GCR rate	number of translocation	number of truncation	number of isochromosomes	rate of translocation	rate of truncation	rate of isochromosomes	truncation rate relative to rad51∆	isochromosome rate relative to rad51∆
wild type	5.705e-05	2	0	32	3.35588e-06	0	5.36941e-05	0	0.00588026
rad51∆	0.00974	0	2	30	0	0.00060875	0.00913125	1	1
rad52∆	0.001185	0	7	8	0	0.000553	0.000632	0.908419	0.0692129
rad51∆ rad52∆	0.001905	0	12	20	0	0.000714375	0.00119063	1.17351	0.13039
rad51∆ rad52-R45K	0.001395	0	8	7	0	0.000744	0.000651	1.22218	0.0712936

## Sheet: Fig. 3b
wild type
1000000		200	200000
Total # of cells (x1E+06)	Plating efficiency	Colonies on YNB+UA (/200 cells)	Colonies on 5-FOA+UA (/2E+05 cells)	EMM+U (Ade+)	EMM+A (Ura+)	Ade+ and/or Ura+	EMM+U orA tested	% of Ade+ and/or Ura+	Total # of colony-forming cells	Total # of Leu+Ura-Ade- GCR cells	GCR rate
114	0.8	160	81	0	0	0	10	0	91200000	46170	3.95047e-05
55	0.55	110	1024	0	0	0	10	0	3.025e+07	281600	0.000613277
92.3	0.62	124	322	0	0	0	10	0	57226000	148603	0.000181096
64.6	0.755	151	44	0	0	0	10	0	4.8773e+07	14212	2.57937e-05
22.1	0.735	147	51	0	0	0	10	0	16243500	5635.5	3.4279e-05
108	0.615	123	436	0	0	0	10	0	66420000	235440	0.000237207
104	0.645	129	140	0	0	0	10	0	67080000	72800	8.09495e-05
32.3	0.61	122	72	0	0	0	10	0	1.9703e+07	11628	5.34541e-05
169	0.585	117	120	0	0	0	10	0	98865000	101400	7.41122e-05
158	0.56	112	60	0	0	0	10	0	8.848e+07	47400	4.1693e-05
363	0.58	116	70	0	0	0	10	0	210540000	127050	4.2695e-05
142	0.62	124	82	0	0	0	10	0	88040000	58220	5.04187e-05
33.3	0.445	89	80	1	0	1	10	0.1	1.48185e+07	11988	7.30168e-05
34	0.75	150	1108	0	0	0	10	0	25500000	188360	0.0005042
78.9	0.695	139	107	0	0	0	10	0	5.48355e+07	42211.5	6.0619e-05
241	0.72	144	55	0	0	0	10	0	173520000	66275	2.87511e-05
rad52-R45K
1000000		200	200000
Total # of cells (x1E+06)	Plating efficiency	Colonies on YNB+UA (/200 cells)	Colonies on 5-FOA+UA (/2E+05 cells)	EMM+U (Ade+)	EMM+A (Ura+)	Ade+ and/or Ura+	EMM+U orA tested	% of Ade+ and/or Ura+	Total # of colony-forming cells	Total # of Leu+Ura-Ade- GCR cells	GCR rate
19.9	0.68	136	17	0	0	0	10	0	1.3532e+07	1691.5	1.45064e-05
50.6	0.51	102	25	0	0	0	10	0	25806000	6325	2.38726e-05
19.6	0.485	97	22	0	0	0	10	0	9506000	2156	2.54336e-05
34.1	0.495	99	48	0	0	0	10	0	16879500	8184	4.57686e-05
17.9	0.55	110	23	0	0	0	10	0	9845000	2058.5	2.35993e-05
10.3	0.5	100	18	0	0	0	10	0	5150000	927	2.2847e-05
27.9	0.575	115	12	0	0	0	10	0	1.60425e+07	1674	1.21277e-05
24.4	0.475	95	30	0	0	0	10	0	11590000	3660	3.29706e-05
56.9	0.63	126	123	0	0	0	10	0	35847000	34993.5	7.83709e-05
28.5	0.5	100	240	0	0	0	10	0	14250000	34200	0.000193138
13.1	0.62	124	20	0	0	0	10	0	8122000	1310	1.94281e-05
149	0.695	139	92	0	0	0	10	0	103555000	68540	4.96592e-05
52.6	0.465	93	73	1	0	1	10	0.1	24459000	17279.1	6.11791e-05
67.9	0.745	149	46	0	0	0	10	0	50585500	15617	2.70393e-05
29.8	0.55	110	117	0	0	0	10	0	1.639e+07	17433	9.20209e-05
180	0.56	112	53	0	0	0	10	0	1.008e+08	47700	3.68054e-05
rti1∆
1000000		200	200000
Total # of cells (x1E+06)	Plating efficiency	Colonies on YNB+UA (/200 cells)	Colonies on 5-FOA+UA (/2E+05 cells)	EMM+U (Ade+)	EMM+A (Ura+)	Ade+ and/or Ura+	EMM+U orA tested	% of Ade+ and/or Ura+	Total # of colony-forming cells	Total # of Leu+Ura-Ade- GCR cells	GCR rate
57.6	0.8	160	57	0	0	0	10	0	46080000	16416	3.1028e-05
88.5	0.765	153	44	0	0	0	10	0	67702500	19470	2.45786e-05
45.5	0.745	149	51	0	0	0	10	0	33897500	11602.5	3.10101e-05
57.3	0.99	198	91	0	0	0	10	0	56727000	26071.5	3.80583e-05
64.9	0.65	130	81	0	0	0	10	0	4.2185e+07	26284.5	5.15511e-05
48.7	0.635	127	111	0	0	0	10	0	30924500	27028.5	7.20982e-05
55.7	0.67	134	104	0	0	0	10	0	37319000	28964	6.3555e-05
34.8	0.77	154	148	0	0	0	10	0	26796000	25752	7.96867e-05
125	0.735	147	124	0	0	0	10	0	91875000	77500	6.25386e-05
49.8	0.795	159	188	0	0	0	10	0	39591000	46812	9.21379e-05
84.7	0.7	140	99	0	0	0	10	0	5.929e+07	41926.5	5.57246e-05
16.7	0.705	141	41	0	0	0	10	0	11773500	3423.5	3.06271e-05
97.3	0.905	181	73	1	0	1	10	0.1	88056500	31963	2.94176e-05
12.4	0.99	198	61	0	0	0	10	0	12276000	3782	3.20282e-05
97.4	0.935	187	74	0	0	0	10	0	91069000	36038	3.16728e-05
193	0.945	189	152	0	0	0	10	0	182385000	146680	5.61531e-05
rad52-R45K rti1∆
1000000		200	200000
Total # of cells (x1E+06)	Plating efficiency	Colonies on YNB+UA (/200 cells)	Colonies on 5-FOA+UA (/2E+05 cells)	EMM+U (Ade+)	EMM+A (Ura+)	Ade+ and/or Ura+	EMM+U orA tested	% of Ade+ and/or Ura+	Total # of colony-forming cells	Total # of Leu+Ura-Ade- GCR cells	GCR rate
46.9	0.72	144	21	1	0	1	12	0.0833333	33768000	4514.12	1.35835e-05
47.7	0.58	116	64	3	0	3	12	0.25	2.7666e+07	11448	3.7547e-05
32.3	0.61	122	160	0	0	0	12	0	1.9703e+07	25840	0.000108704
40.8	0.805	161	41	0	0	0	12	0	3.2844e+07	8364	2.39766e-05
47.9	0.715	143	28	1	0	1	12	0.0833333	34248500	6147.17	1.75437e-05
24.3	0.63	126	27	1	0	1	12	0.0833333	15309000	3007.12	2.1049e-05
40	0.785	157	21	1	0	1	12	0.0833333	31400000	3850	1.27172e-05
41.2	0.575	115	133	0	0	0	12	0	23690000	27398	9.52648e-05
39.6	0.7	140	30	1	0	1	12	0.0833333	27720000	5445	1.94915e-05
21.6	0.775	155	53	1	0	1	12	0.0833333	16740000	5247	3.12475e-05
37.1	0.66	132	68	1	0	1	12	0.0833333	24486000	11562.8	4.27993e-05
19.4	0.55	110	40	0	0	0	12	0	10670000	3880	3.76781e-05
44.6	0.72	144	28	0	0	0	12	0	32112000	6244	1.8969e-05
45.4	0.585	117	20	1	0	1	12	0.0833333	26559000	4161.67	1.60892e-05
23.5	0.605	121	28	0	0	0	12	0	14217500	3290	2.45018e-05
25	0.72	144	35	0	0	0	12	0	18000000	4375	2.47965e-05
rad51∆
1000000		200	2000
Total # of cells (x1E+06)	Plating efficiency	Colonies on YNB+UA (/200 cells)	Colonies on 5-FOA+UA (/2E+03 cells)	EMM+U (Ade+)	EMM+A (Ura+)	Ade+ and/or Ura+	EMM+U orA tested	% of Ade+ and/or Ura+	Total # of colony-forming cells	Total # of Leu+Ura-Ade- GCR cells	GCR rate
28.1	0.605	121	207	0	0	0	6	0	17000500	2908350	0.00935876
63.4	0.575	115	291	1	1	1	6	0.166667	36455000	7687250	0.0107682
39.3	0.485	97	191	0	0	0	6	0	19060500	3753150	0.0105746
31	0.685	137	129	0	0	0	6	0	21235000	1999500	0.00529614
67.7	0.5	100	181	0	0	0	6	0	33850000	6126850	0.00938902
125	0.51	102	250	0	0	0	6	0	63750000	15625000	0.0119344
22.3	0.66	132	338	1	1	1	6	0.166667	14718000	3.14058e+06	0.0116081
20.1	0.6	120	100	0	0	0	6	0	12060000	1005000	0.00494179
11.3	0.55	110	271	0	0	0	6	0	6.215e+06	1531150	0.0141399
21.3	0.59	118	408	0	0	0	6	0	12567000	4345200	0.018375
5.52	0.55	110	209	0	0	0	6	0	3.036e+06	576840	0.0117819
21.4	0.725	145	300	1	1	1	6	0.166667	15515000	2675000	0.00949008
9.84	0.7	140	181	0	0	0	6	0	6888000	890520	0.00774059
6.97	0.535	107	131	0	0	0	6	0	3728950	456535	0.00774042
7.83	0.555	111	182	0	0	0	6	0	4345650	712530	0.0099939
26.8	0.72	144	201	0	0	0	6	0	19296000	2693400	0.00767914
rad51∆ rad52-R45K
1000000		200	2000
Total # of cells (x1E+06)	Plating efficiency	Colonies on YNB+UA (/200 cells)	Colonies on 5-FOA+UA (/2E+03 cells)	EMM+U (Ade+)	EMM+A (Ura+)	Ade+ and/or Ura+	EMM+U orA tested	% of Ade+ and/or Ura+	Total # of colony-forming cells	Total # of Leu+Ura-Ade- GCR cells	GCR rate
23.4	0.755	151	121	0	0	0	6	0	17667000	1415700	0.0046269
32.1	0.725	145	27	0	0	0	6	0	23272500	433350	0.00118241
45.6	0.9	180	42	0	0	0	6	0	41040000	957600	0.00138899
39.7	0.56	112	21	0	0	0	6	0	2.2232e+07	416850	0.00119451
67.1	0.715	143	49	0	0	0	6	0	4.79765e+07	1.64395e+06	0.00195603
116	0.72	144	51	0	0	0	6	0	83520000	2958000	0.0019351
9.82	0.44	88	8	0	0	0	6	0	4320800	39280	0.000721185
14.9	0.575	115	107	0	0	0	6	0	8567500	797150	0.00562017
22.5	0.67	134	50	1	1	1	6	0.166667	15075000	468750	0.00196157
21.4	0.78	156	34	0	0	0	6	0	16692000	363800	0.00140458
15.7	0.66	132	43	0	0	0	6	0	10362000	337550	0.00211281
32.4	0.72	144	32	0	0	0	6	0	23328000	518400	0.00139019
33.3	0.64	128	21	0	0	0	6	0	2.1312e+07	349650	0.00106089
43.2	0.6	120	25	0	0	0	6	0	25920000	540000	0.00129891
48.1	0.655	131	28	0	0	0	6	0	31505500	673400	0.00130876
21.9	0.6	120	33	0	0	0	6	0	13140000	361350	0.00177327
rad51∆ rti1∆
1000000		200	2000
Total # of cells (x1E+06)	Plating efficiency	Colonies on YNB+UA (/200 cells)	Colonies on 5-FOA+UA (/2E+03 cells)	EMM+U (Ade+)	EMM+A (Ura+)	Ade+ and/or Ura+	EMM+U orA tested	% of Ade+ and/or Ura+	Total # of colony-forming cells	Total # of Leu+Ura-Ade- GCR cells	GCR rate
67.5	0.485	97	291	0	0	0	6	0	32737500	9821250	0.0150664
29.8	0.48	96	102	0	0	0	6	0	14304000	1519800	0.00610165
19.6	0.55	110	290	0	0	0	6	0	10780000	2842000	0.0144468
19.2	0.595	119	598	0	0	0	6	0	11424000	5740800	0.0261859
18	0.81	162	562	0	0	0	6	0	1.458e+07	5058000	0.0182388
11.7	0.87	174	391	0	0	0	6	0	10179000	2287350	0.0125128
55.9	0.62	124	233	0	0	0	6	0	34658000	6512350	0.00970587
71.3	0.53	106	284	0	0	0	6	0	37789000	10124600	0.0134279
110	0.845	169	232	0	0	0	6	0	92950000	12760000	0.0067744
102	0.955	191	334	0	0	0	6	0	97410000	17034000	0.00846676
29.5	0.7	140	151	0	0	0	6	0	20650000	2227250	0.00601778
95.3	0.78	156	226	0	0	0	6	0	74334000	10768900	0.00723063
33.8	0.89	178	187	0	0	0	6	0	30082000	3160300	0.00571245
17.9	0.595	119	91	0	0	0	6	0	10650500	814450	0.00461117
60.1	0.88	176	370	0	0	0	6	0	52888000	11118500	0.0104701
18	0.65	130	150	0	0	0	6	0	11700000	1350000	0.00668682
rad51∆ rad52-R45K rti1∆
1000000		200	2000
Total # of cells (x1E+06)	Plating efficiency	Colonies on YNB+UA (/200 cells)	Colonies on 5-FOA+UA (/2E+03 cells)	EMM+U (Ade+)	EMM+A (Ura+)	Ade+ and/or Ura+	EMM+U orA tested	% of Ade+ and/or Ura+	Total # of colony-forming cells	Total # of Leu+Ura-Ade- GCR cells	GCR rate
83.6	0.735	147	16	0	0	0	6	0	61446000	668800	0.000666834
49.5	0.62	124	12	0	0	0	6	0	30690000	297000	0.000634609
88.2	0.65	130	17	0	0	0	6	0	57330000	749700	0.000793799
109	0.78	156	31	0	0	0	6	0	85020000	1689500	0.00113201
49.6	0.555	111	14	0	0	0	6	0	2.7528e+07	347200	0.000816067
57	0.58	116	8	0	0	0	6	0	3.306e+07	228000	0.000462815
92.7	0.62	124	28	0	0	0	6	0	57474000	1297800	0.0013126
87.9	0.305	61	7	0	0	0	6	0	26809500	307650	0.000750229
49.1	1.04	208	118	0	0	0	6	0	51064000	2896900	0.0031044
108	0.55	110	176	0	0	0	6	0	5.94e+07	9504000	0.00805325
83.6	0.535	107	73	0	0	0	6	0	44726000	3051400	0.0037192
86.6	0.565	113	18	0	0	0	6	0	4.8929e+07	779400	0.000963923
86.4	0.635	127	26	0	0	0	6	0	54864000	1123200	0.0012035
51.3	0.51	102	28	0	0	0	6	0	26163000	718200	0.00167212
51.7	0.565	113	26	0	0	0	6	0	2.92105e+07	672100	0.00140908
102	0.545	109	15	0	0	0	6	0	5.559e+07	765000	0.000833996

## Sheet: Fig. 3d
wild type
	200	200000
Total # of cells	Colonies on EMM+UA (/200 cells)	Colonies on EMM+UG (/2E+05 cells)	Plating efficiency	Total # of colony-forming cells	Total # of Ade+ recombinants	Gene conversion rate
943000000	146	65	0.73	688390000	306475	2.91159e-05
156000000	177	66	0.885	138060000	51480	2.87802e-05
844000000	142	90	0.71	599240000	379800	4.06967e-05
18600000	135	95	0.675	12555000	8835	6.58237e-05
403000000	130	88	0.65	261950000	177320	4.6457e-05
215000000	124	134	0.62	133300000	144050	7.55779e-05
14000000	137	103	0.685	9590000	7210	7.2064e-05
204000000	189	97	0.945	192780000	98940	3.71717e-05
251000000	115	80	0.575	144325000	100400	5.03145e-05
13600000	113	72	0.565	7.684e+06	4896	6.40781e-05
3.32e+07	147	84	0.735	2.4402e+07	13944	5.06918e-05
140000000	124	92	0.62	86800000	64400	5.60071e-05
342000000	143	77	0.715	244530000	131670	3.79714e-05
655000000	161	76	0.805	5.27275e+08	248900	3.1435e-05
19300000	177	78	0.885	17080500	7527	4.20202e-05
97300000	129	64	0.645	62758500	31136	4.03185e-05
90000000	155	76	0.775	69750000	34200	3.94582e-05
21400000	150	86	0.75	16050000	9202	5.33707e-05
152000000	170	80	0.85	129200000	60800	3.57255e-05
2820000	144	97	0.72	2030400	1367.7	8.06246e-05
rad52-R45K
	200	200000
Total # of cells	Colonies on EMM+UA (/200 cells)	Colonies on EMM+UG (/2E+05 cells)	Plating efficiency	Total # of colony-forming cells	Total # of Ade+ recombinants	Gene conversion rate
523000000	161	90	0.805	421015000	235350	3.74091e-05
140000000	152	93	0.76	106400000	65100	4.61377e-05
108000000	180	334	0.9	97200000	180360	0.000127151
47300000	180	98	0.9	42570000	23177	4.56575e-05
24200000	115	100	0.575	1.3915e+07	12100	7.84002e-05
176000000	178	215	0.89	156640000	189200	8.24137e-05
392000000	174	108	0.87	341040000	211680	4.19282e-05
93300000	123	102	0.615	57379500	47583	6.45143e-05
949000000	124	148	0.62	588380000	702260	7.28344e-05
159000000	182	129	0.91	144690000	102555	5.11621e-05
151000000	145	88	0.725	109475000	66440	4.56734e-05
233000000	119	118	0.595	138635000	137470	6.96485e-05
502000000	151	201	0.755	379010000	504510	8.34608e-05
208000000	177	301	0.885	184080000	313040	0.000111012
48700000	180	106	0.9	43830000	25811	4.88171e-05
1100000000	136	46	0.68	748000000	253000	2.24917e-05
1230000000	133	347	0.665	817950000	2134050	0.000146033
1010000000	146	85	0.73	737300000	429250	3.69986e-05
995000000	143	80	0.715	711425000	398000	3.57798e-05
793000000	198	167	0.99	785070000	662155	5.17153e-05
673000000	177	74	0.885	595605000	249010	2.78398e-05
787000000	112	61	0.56	4.4072e+08	240035	3.63848e-05
839000000	139	585	0.695	583105000	2454075	0.000233132
871000000	153	133	0.765	666315000	579215	5.38859e-05
532000000	171	154	0.855	454860000	409640	5.74583e-05
828000000	160	97	0.8	662400000	401580	3.87443e-05
755000000	174	124	0.87	656850000	468100	4.49616e-05
868000000	148	83	0.74	642320000	360220	3.61721e-05
656000000	154	93	0.77	505120000	305040	3.951e-05
723000000	153	91	0.765	553095000	328965	3.86612e-05
732000000	166	166	0.83	607560000	607560	6.17468e-05
rti1∆
	200	200000
Total # of cells	Colonies on EMM+UA (/200 cells)	Colonies on EMM+UG (/2E+05 cells)	Plating efficiency	Total # of colony-forming cells	Total # of Ade+ recombinants	Gene conversion rate
766000000	140	66	0.7	5.362e+08	252780	3.13511e-05
1190000000	104	51	0.52	618800000	303450	3.2098e-05
836000000	134	47	0.67	560120000	196460	2.38512e-05
987000000	109	42	0.545	537915000	207270	2.60775e-05
1180000000	106	28	0.53	625400000	165200	1.82449e-05
1020000000	100	118	0.5	510000000	601800	7.2918e-05
988000000	109	112	0.545	538460000	553280	6.39355e-05
962000000	87	35	0.435	418470000	168350	2.77393e-05
775000000	131	75	0.655	507625000	290625	3.76142e-05
565000000	196	145	0.98	553700000	409625	4.71999e-05
209000000	183	110	0.915	191235000	114950	4.29261e-05
949000000	123	69	0.615	583635000	327405	3.64793e-05
396000000	143	177	0.715	283140000	350460	8.00224e-05
318000000	130	73	0.65	206700000	116070	4.00651e-05
850000000	110	59	0.55	4.675e+08	250750	3.56946e-05
765000000	126	70	0.63	481950000	267750	3.67605e-05
rad52-R45K rti1∆
	200	200000
Total # of cells	Colonies on EMM+UA (/200 cells)	Colonies on EMM+UG (/2E+05 cells)	Plating efficiency	Total # of colony-forming cells	Total # of Ade+ recombinants	Gene conversion rate
725000000	160	440	0.8	580000000	1595000	0.000157344
685000000	177	94	0.885	606225000	321950	3.45846e-05
706000000	179	164	0.895	631870000	578920	5.67968e-05
800000000	171	99	0.855	684000000	396000	3.70432e-05
686000000	198	117	0.99	679140000	401310	3.7766e-05
721000000	153	61	0.765	551565000	219905	2.68412e-05
656000000	171	72	0.855	560880000	236160	2.81686e-05
747000000	139	54	0.695	5.19165e+08	201690	2.63559e-05
682000000	175	247	0.875	596750000	842270	8.48809e-05
665000000	199	103	0.995	661675000	342475	3.35284e-05
618000000	160	120	0.8	494400000	370800	4.82558e-05
669000000	142	119	0.71	474990000	398055	5.35967e-05
673000000	152	77	0.76	511480000	259105	3.36159e-05
672000000	131	133	0.655	440160000	446880	6.43034e-05
669000000	171	92	0.855	571995000	307740	3.51728e-05
565000000	165	116	0.825	466125000	327700	4.57133e-05
rad51∆
	200	2000000
Total # of cells	Colonies on EMM+UA (/200 cells)	Colonies on EMM+UG (/2E+06 cells)	Plating efficiency	Total # of colony-forming cells	Total # of Ade+ recombinants	Gene conversion rate
26200000	31	11	0.155	4061000	144.1	6.26031e-06
378000000	170	197	0.85	321300000	37233	9.24377e-06
461000000	97	416	0.485	223585000	95888	3.11539e-05
342000000	124	700	0.62	212040000	119700	4.01621e-05
433000000	102	460	0.51	220830000	99590	3.26431e-05
298000000	121	302	0.605	180290000	44998	1.95271e-05
111000000	166	144	0.83	92130000	7992	8.21207e-06
431000000	161	294	0.805	346955000	63357	1.38069e-05
532000000	140	422	0.7	372400000	112252	2.15739e-05
430000000	107	181	0.535	230050000	38915	1.34323e-05
345000000	90	130	0.45	155250000	22425	1.21565e-05
501000000	124	149	0.62	310620000	37324.5	9.58267e-06
250000000	148	107	0.74	185000000	13375	6.44399e-06
460000000	117	424	0.585	269100000	97520	2.62831e-05
113000000	131	120	0.655	74015000	6780	8.8464e-06
377000000	101	175	0.505	190385000	32987.5	1.39961e-05
92900000	135	140	0.675	6.27075e+07	6503	1.00663e-05
458000000	150	97	0.75	343500000	22213	5.44796e-06
162000000	99	116	0.495	80190000	9396	1.08804e-05
400000000	132	231	0.66	264000000	46200	1.36551e-05
rad51∆ rad52-R45K
	200	20000000
Total # of cells	Colonies on EMM+UA (/200 cells)	Colonies on EMM+UG (/2E+07 cells)	Plating efficiency	Total # of colony-forming cells	Total # of Ade+ recombinants	Gene conversion rate
327000000	138	1340	0.69	2.2563e+08	21909	8.19272e-06
533000000	155	16	0.775	413075000	426.4	1.4872e-07
578000000	110	133	0.55	317900000	3843.7	1.25433e-06
508000000	127	103	0.635	322580000	2616.2	8.85572e-07
461000000	148	150	0.74	341140000	3457.5	1.06612e-06
508000000	144	159	0.72	365760000	4038.6	1.13815e-06
72800000	126	119	0.63	45864000	433.16	1.35701e-06
24500000	41	67	0.205	5022500	82.075	3.24965e-06
126000000	158	180	0.79	99540000	1134	1.40217e-06
570000000	123	287	0.615	350550000	8179.5	2.20276e-06
590000000	96	736	0.48	283200000	21712	6.47493e-06
430000000	149	190	0.745	320350000	4085	1.31247e-06
99900000	157	122	0.785	78421500	609.39	1.05442e-06
460000000	137	389	0.685	315100000	8947	2.65199e-06
596000000	106	83	0.53	315880000	2473.4	8.6157e-07
464000000	128	526	0.64	296960000	12203.2	3.70141e-06
584000000	93	175	0.465	271560000	5110	1.88218e-06
199000000	122	272	0.61	121390000	2706.4	2.42326e-06
277000000	100	289	0.5	138500000	4002.65	2.98239e-06
69200000	92	499	0.46	31832000	1726.54	6.27604e-06
178000000	110	238	0.55	9.79e+07	2118.2	2.43227e-06
197000000	120	121	0.6	118200000	1191.85	1.2318e-06
422000000	147	192	0.735	310170000	4051.2	1.34578e-06
14900000	33	90	0.165	2458500	67.05	5.67789e-06
101000000	130	1836	0.65	65650000	9271.8	1.31352e-05
68600000	123	1390	0.615	42189000	4767.7	1.14033e-05
89200000	91	734	0.455	40586000	3273.64	8.54606e-06
485000000	115	261	0.575	278875000	6329.25	2.21038e-06
389000000	146	662	0.73	283970000	12875.9	4.05904e-06
493000000	137	103	0.685	337705000	2538.95	8.24293e-07
410000000	96	231	0.48	196800000	4735.5	2.43015e-06
178000000	117	280	0.585	104130000	2492	2.63054e-06
rad51∆ rti1∆
	200	2000000
Total # of cells	Colonies on EMM+UA (/200 cells)	Colonies on EMM+UG (/2E+06 cells)	Plating efficiency	Total # of colony-forming cells	Total # of Ade+ recombinants	Gene conversion rate
9470000	85	173	0.425	4024750	819.155	2.63369e-05
477000000	108	92	0.54	2.5758e+08	21942	7.18614e-06
12600000	42	50	0.21	2646000	315	1.80898e-05
420000000	95	928	0.475	199500000	194880	6.64746e-05
170000000	137	125	0.685	1.1645e+08	10625	8.35115e-06
167000000	119	245	0.595	99365000	20457.5	1.7501e-05
9740000	46	54	0.23	2240200	262.98	1.84346e-05
394000000	143	118	0.715	281710000	23246	6.91775e-06
451000000	103	130	0.515	232265000	29315	1.03223e-05
434000000	140	222	0.7	303800000	48174	1.2321e-05
18000000	92	226	0.46	8280000	2034	2.77723e-05
389000000	97	218	0.485	188665000	42401	1.76899e-05
346000000	96	128	0.48	166080000	22144	1.12367e-05
382000000	108	166	0.54	206280000	31706	1.24673e-05
356000000	127	195	0.635	226060000	34710	1.23372e-05
418000000	116	109	0.58	2.4244e+08	22781	7.89469e-06
407000000	116	98	0.58	2.3606e+08	19943	7.20148e-06
372000000	104	334	0.52	193440000	62124	2.43292e-05
110000000	105	274	0.525	57750000	15070	2.2947e-05
328000000	95	120	0.475	155800000	19680	1.07831e-05
247000000	118	196	0.59	145730000	24206	1.38644e-05
324000000	118	138	0.59	191160000	22356	9.84575e-06
233000000	113	76	0.565	1.31645e+08	8854	6.28951e-06
212000000	98	212	0.49	103880000	22472	1.8202e-05
389000000	131	201	0.655	254795000	39094.5	1.2178e-05
304000000	131	158	0.655	199120000	24016	1.00758e-05
343000000	125	125	0.625	214375000	21437.5	8.45725e-06
rad51∆ rad52-R45K rti1∆
	200	2000000
Total # of cells	Colonies on EMM+UA (/200 cells)	Colonies on EMM+UG (/2E+06 cells)	Plating efficiency	Total # of colony-forming cells	Total # of Ade+ recombinants	Gene conversion rate
586000000	92	213	0.46	269560000	62409	2.25875e-06
216000000	68	190	0.34	73440000	20520	3.15501e-06
466000000	72	104	0.36	167760000	24232	1.59383e-06
501000000	63	63	0.315	157815000	15781.5	1.17216e-06
342000000	102	205	0.51	174420000	35055	2.11028e-06
452000000	121	251	0.605	273460000	56726	2.0479e-06
371000000	90	235	0.45	166950000	43592.5	2.66509e-06
282000000	126	366	0.63	177660000	51606	2.90187e-06
233000000	100	252	0.5	116500000	29358	2.7091e-06
547000000	93	632	0.465	254355000	172852	5.88489e-06
529000000	103	175	0.515	272435000	46287.5	1.7209e-06
484000000	99	333	0.495	239580000	80586	3.18108e-06
567000000	71	213	0.355	201285000	60385.5	2.93878e-06
176000000	119	249	0.595	104720000	21912	2.34116e-06
128000000	113	274	0.565	72320000	17536	2.79949e-06
133000000	127	538	0.635	84455000	35777	4.43611e-06

## Sheet: Fig. 4c
wild-type Rad52
protein (nM)	% well (1)	% well (2)	% well (3)	mean	s.d.
0	0.0216419	0	0.000824743	0.00748889	0.0122638
25	7.61365	1.12092	16.0713	8.26864	7.49669
50	50.6988	7.03605	77.2832	45.006	35.4679
100	83.5421	53.2697	86.7194	74.5104	18.4635
150	90.8693	74.9161	94.6422	86.8092	10.4711
200	87.7243	80.9295	92.9553	87.203	6.0298
Rad52-R45K
protein (nM)	% well (1)	% well (2)	% well (3)	mean	s.d.
0	0	0.692474	0.0476668	0.246713	0.386775
25	7.67563	0.00490999	1.83995	3.1735	4.00546
50	18.4943	2.57963	5.08589	8.71994	8.55709
100	47.3251	35.2165	13.9436	32.1617	16.8991
150	56.868	43.6483	46.8536	49.1233	6.89588
200	69.2059	65.7109	61.9606	65.6258	3.62342

## Sheet: Fig. 4f
wild-type Rad52
time (min)	% dsDNA (1)	% dsDNA (2)	% dsDNA(3)	mean	s.d.
0	15.6474	13.5764	19.8136	16.3458	3.17671
1	41.7671	37.7081	47.7227	42.3993	5.03716
3	66.0826	67.1874	70.9354	68.0685	2.54354
5	80.0126	75.455	81.8889	79.1188	3.30877
Rad52-R45K
time (min)	% dsDNA (1)	% dsDNA (2)	% dsDNA(3)	mean	s.d.
0	0.977213	1.71655	1.36299	1.35225	0.369787
1	2.98102	5.31901	6.27765	4.85923	1.69573
3	7.14361	10.1321	11.9209	9.73221	2.41363
5	12.1179	18.8932	18.1015	16.3709	3.70435
mock reaction
time (min)	% dsDNA (1)	% dsDNA (2)	% dsDNA(3)	mean	s.d.
0	0.763109	0.766987	0.625492	0.718529	0.0805962
1	0.482977	0.670925	0.650741	0.601548	0.10318
3	0.456453	1.22777	0.847559	0.843928	0.385673
5	0.55464	1.11499	0.485257	0.718297	0.345297

## Sheet: Fig. 5a
wild type
1000000		200	200000
Total # of cells (x1E+06)	Plating efficiency	Colonies on YNB+UA (/200 cells)	Colonies on 5-FOA+UA (/2E+05 cells)	EMM+U (Ade+)	EMM+A (Ura+)	Ade+ and/or Ura+	EMM+U orA tested	% of Ade+ and/or Ura+	Total # of colony-forming cells	Total # of Leu+Ura-Ade- GCR cells	GCR rate
114	0.8	160	81	0	0	0	10	0	91200000	46170	3.95047e-05
55	0.55	110	1024	0	0	0	10	0	3.025e+07	281600	0.000613277
92.3	0.62	124	322	0	0	0	10	0	57226000	148603	0.000181096
64.6	0.755	151	44	0	0	0	10	0	4.8773e+07	14212	2.57937e-05
22.1	0.735	147	51	0	0	0	10	0	16243500	5635.5	3.4279e-05
108	0.615	123	436	0	0	0	10	0	66420000	235440	0.000237207
104	0.645	129	140	0	0	0	10	0	67080000	72800	8.09495e-05
32.3	0.61	122	72	0	0	0	10	0	1.9703e+07	11628	5.34541e-05
169	0.585	117	120	0	0	0	10	0	98865000	101400	7.41122e-05
158	0.56	112	60	0	0	0	10	0	8.848e+07	47400	4.1693e-05
363	0.58	116	70	0	0	0	10	0	210540000	127050	4.2695e-05
142	0.62	124	82	0	0	0	10	0	88040000	58220	5.04187e-05
33.3	0.445	89	80	1	0	1	10	0.1	1.48185e+07	11988	7.30168e-05
34	0.75	150	1108	0	0	0	10	0	25500000	188360	0.0005042
78.9	0.695	139	107	0	0	0	10	0	5.48355e+07	42211.5	6.0619e-05
241	0.72	144	55	0	0	0	10	0	173520000	66275	2.87511e-05
msh2∆
1000000		200	200000
Total # of cells (x1E+06)	Plating efficiency	Colonies on YNB+UA (/200 cells)	Colonies on 5-FOA+UA (/2E+05 cells)	EMM+U (Ade+)	EMM+A (Ura+)	Ade+ and/or Ura+	EMM+U orA tested	% of Ade+ and/or Ura+	Total # of colony-forming cells	Total # of Leu+Ura-Ade- GCR cells	GCR rate
73.4	0.73	146	77	0	0	0	10	0	53582000	28259	4.33003e-05
77.6	0.735	147	80	0	0	0	10	0	57036000	31040	4.42413e-05
51.1	0.82	164	183	0	0	0	10	0	41902000	46756.5	8.69635e-05
38.4	0.955	191	77	0	0	0	10	0	36672000	14784	3.5527e-05
78.8	0.735	147	73	0	0	0	10	0	57918000	28762	4.06957e-05
44	0.7	140	94	0	0	0	10	0	3.08e+07	20680	5.70073e-05
50.4	0.625	125	59	0	0	0	10	0	31500000	14868	4.15687e-05
42.3	0.685	137	52	0	0	0	10	0	2.89755e+07	10998	3.46015e-05
11.6	0.58	116	85	0	0	0	10	0	6728000	4930	7.36268e-05
86.8	0.655	131	844	0	0	0	10	0	56854000	366296	0.000414964
26.6	0.87	174	89	0	0	0	10	0	23142000	11837	4.62334e-05
36.4	0.76	152	85	0	0	0	10	0	27664000	15470	4.90298e-05
44	0.875	175	109	1	0	1	10	0.1	38500000	21582	4.73743e-05
18.8	0.935	187	41	0	0	0	10	0	17578000	3854	2.27375e-05
46.5	0.73	146	42	0	0	0	10	0	33945000	9765	2.65918e-05
62.3	0.575	115	99	0	0	0	10	0	35822500	30838.5	7.00309e-05
msh3∆
1000000		200	200000
Total # of cells (x1E+06)	Plating efficiency	Colonies on YNB+UA (/200 cells)	Colonies on 5-FOA+UA (/2E+05 cells)	EMM+U (Ade+)	EMM+A (Ura+)	Ade+ and/or Ura+	EMM+U orA tested	% of Ade+ and/or Ura+	Total # of colony-forming cells	Total # of Leu+Ura-Ade- GCR cells	GCR rate
61.8	0.875	175	8	0	0	0	8	0	54075000	2472	5.03042e-06
64	0.755	151	291	0	0	0	10	0	48320000	93120	0.000140383
170	0.935	187	85	0	0	0	10	0	158950000	72250	3.39292e-05
243	0.99	198	48	0	0	0	10	0	240570000	58320	1.848e-05
117	0.895	179	65	0	0	0	10	0	104715000	38025	2.89035e-05
94.3	0.65	130	123	0	0	0	10	0	61295000	57994.5	7.21653e-05
143	0.73	146	51	0	0	0	10	0	104390000	36465	2.79244e-05
181	0.805	161	107	0	0	0	10	0	145705000	96835	4.8233e-05
282	0.58	116	321	0	0	0	10	0	163560000	452610	0.00017508
244	0.75	150	216	0	0	0	10	0	183000000	263520	9.54157e-05
287	0.715	143	203	0	0	0	10	0	205205000	291305	9.32468e-05
92.4	0.8	160	133	0	0	0	10	0	73920000	61446	6.30399e-05
222	0.62	124	83	0	0	0	10	0	137640000	92130	4.88088e-05
180	0.5	100	55	0	0	0	10	0	90000000	49500	4.26183e-05
350	0.53	106	720	0	0	0	10	0	185500000	1260000	0.000395745
44.5	0.6	120	58	0	0	0	10	0	26700000	12905	4.32567e-05
msh6∆
1000000		200	200000
Total # of cells (x1E+06)	Plating efficiency	Colonies on YNB+UA (/200 cells)	Colonies on 5-FOA+UA (/2E+05 cells)	EMM+U (Ade+)	EMM+A (Ura+)	Ade+ and/or Ura+	EMM+U orA tested	% of Ade+ and/or Ura+	Total # of colony-forming cells	Total # of Leu+Ura-Ade- GCR cells	GCR rate
46.4	0.59	118	56	0	0	0	10	0	27376000	12992	4.24403e-05
89.5	0.88	176	112	0	0	0	10	0	78760000	50120	4.92488e-05
23.6	0.605	121	194	0	0	0	10	0	14278000	22892	0.000134634
23.9	0.7	140	110	0	0	0	10	0	1.673e+07	13145	7.01708e-05
52.8	0.56	112	82	0	0	0	10	0	2.9568e+07	21648	6.18534e-05
51.6	0.655	131	80	0	0	0	10	0	33798000	20640	5.18611e-05
57.4	0.5	100	102	0	0	0	10	0	28700000	29274	8.34321e-05
54.7	0.58	116	94	0	0	0	10	0	3.1726e+07	25709	6.72036e-05
50	0.6	120	72	0	0	0	6	0	30000000	18000	5.17255e-05
55.7	0.655	131	101	0	0	0	6	0	36483500	28128.5	6.3331e-05
43.8	0.705	141	131	0	0	0	6	0	30879000	28689	7.61573e-05
86.2	0.755	151	111	0	0	0	6	0	65081000	47841	5.71571e-05
71.3	0.66	132	102	1	1	1	6	0.166667	47058000	30302.5	5.24805e-05
51.1	0.655	131	105	0	0	0	6	0	33470500	26827.5	6.61711e-05
87.9	0.61	122	61	0	0	0	6	0	53619000	26809.5	4.12811e-05
32.1	0.555	111	32	0	0	0	6	0	17815500	5136	2.88175e-05
mlh1∆
1000000		200	200000
Total # of cells (x1E+06)	Plating efficiency	Colonies on YNB+UA (/200 cells)	Colonies on 5-FOA+UA (/2E+05 cells)	EMM+U (Ade+)	EMM+A (Ura+)	Ade+ and/or Ura+	EMM+U orA tested	% of Ade+ and/or Ura+	Total # of colony-forming cells	Total # of Leu+Ura-Ade- GCR cells	GCR rate
88.3	0.765	153	38	0	0	0	10	0	67549500	16777	2.15793e-05
54.8	0.7	140	185	0	0	0	10	0	38360000	50690	0.00010215
34.2	0.705	141	191	1	1	1	10	0.1	24111000	29394.9	9.96783e-05
45.5	0.745	149	51	0	0	0	10	0	33897500	11602.5	3.10101e-05
57.6	0.8	160	57	0	0	0	10	0	46080000	16416	3.1028e-05
57.3	0.99	198	91	0	0	0	10	0	56727000	26071.5	3.80583e-05
84.7	0.7	140	99	0	0	0	10	0	5.929e+07	41926.5	5.57246e-05
55.7	0.67	134	104	0	0	0	10	0	37319000	28964	6.3555e-05
125	0.735	147	124	0	0	0	10	0	91875000	77500	6.25386e-05
97.3	0.8	160	54	1	0	1	10	0.1	77840000	23643.9	2.54176e-05
193	0.945	189	152	0	0	0	10	0	182385000	146680	5.61531e-05
48.7	0.635	127	111	0	0	0	10	0	30924500	27028.5	7.20982e-05
12.4	0.99	198	61	0	0	0	10	0	12276000	3782	3.20282e-05
64.9	0.65	130	81	0	0	0	10	0	4.2185e+07	26284.5	5.15511e-05
16.7	0.705	141	41	0	0	0	10	0	11773500	3423.5	3.06271e-05
97.4	0.935	187	74	0	0	0	10	0	91069000	36038	3.16728e-05
rad52-R45K msh2∆
1000000		200	200000
Total # of cells (x1E+06)	Plating efficiency	Colonies on YNB+UA (/200 cells)	Colonies on 5-FOA+UA (/2E+05 cells)	EMM+U (Ade+)	EMM+A (Ura+)	Ade+ and/or Ura+	EMM+U orA tested	% of Ade+ and/or Ura+	Total # of colony-forming cells	Total # of Leu+Ura-Ade- GCR cells	GCR rate
10.1	0.68	136	67	0	0	0	10	0	6.868e+06	3383.5	5.19698e-05
15.6	0.69	138	107	1	1	1	10	0.1	10764000	7511.4	6.65569e-05
11.2	0.76	152	57	0	0	0	10	0	8512000	3192	3.98657e-05
16	0.66	132	45	0	0	0	10	0	10560000	3600	3.56704e-05
17.8	0.78	156	32	0	0	0	10	0	13884000	2848	2.21423e-05
18.3	0.88	176	55	0	0	0	10	0	16104000	5032.5	3.13181e-05
25.4	0.66	132	48	1	1	1	10	0.1	16764000	5486.4	3.24444e-05
22.2	0.74	148	28	1	1	1	10	0.1	16428000	2797.2	1.84243e-05
13.2	0.595	119	77	0	0	0	10	0	7854000	5082	6.47667e-05
10	0.77	154	32	0	0	0	10	0	7700000	1600	2.43082e-05
13.8	0.835	167	81	0	0	0	10	0	11523000	5589	4.79725e-05
14.3	0.77	154	18	0	0	0	10	0	11011000	1287	1.41161e-05
12.9	0.66	132	46	0	0	0	10	0	8514000	2967	3.74103e-05
17.4	0.72	144	234	0	0	0	10	0	12528000	20358	0.000138207
12.1	0.73	146	35	0	0	0	10	0	8833000	2117.5	2.69503e-05
10.5	0.835	167	86	0	0	0	10	0	8767500	4515	5.23258e-05
rad51∆
1000000		200	2000
Total # of cells (x1E+06)	Plating efficiency	Colonies on YNB+UA (/200 cells)	Colonies on 5-FOA+UA (/2E+03 cells)	EMM+U (Ade+)	EMM+A (Ura+)	Ade+ and/or Ura+	EMM+U orA tested	% of Ade+ and/or Ura+	Total # of colony-forming cells	Total # of Leu+Ura-Ade- GCR cells	GCR rate
28.1	0.605	121	207	0	0	0	6	0	17000500	2908350	0.00935876
63.4	0.575	115	291	1	1	1	6	0.166667	36455000	7687250	0.0107682
39.3	0.485	97	191	0	0	0	6	0	19060500	3753150	0.0105746
31	0.685	137	129	0	0	0	6	0	21235000	1999500	0.00529614
67.7	0.5	100	181	0	0	0	6	0	33850000	6126850	0.00938902
125	0.51	102	250	0	0	0	6	0	63750000	15625000	0.0119344
22.3	0.66	132	338	1	1	1	6	0.166667	14718000	3.14058e+06	0.0116081
20.1	0.6	120	100	0	0	0	6	0	12060000	1005000	0.00494179
11.3	0.55	110	271	0	0	0	6	0	6.215e+06	1531150	0.0141399
21.3	0.59	118	408	0	0	0	6	0	12567000	4345200	0.018375
5.52	0.55	110	209	0	0	0	6	0	3.036e+06	576840	0.0117819
21.4	0.725	145	300	1	1	1	6	0.166667	15515000	2675000	0.00949008
9.84	0.7	140	181	0	0	0	6	0	6888000	890520	0.00774059
6.97	0.535	107	131	0	0	0	6	0	3728950	456535	0.00774042
7.83	0.555	111	182	0	0	0	6	0	4345650	712530	0.0099939
26.8	0.72	144	201	0	0	0	6	0	19296000	2693400	0.00767914
rad51∆ msh2∆
1000000		200	2000
Total # of cells (x1E+06)	Plating efficiency	Colonies on YNB+UA (/200 cells)	Colonies on 5-FOA+UA (/2E+03 cells)	EMM+U (Ade+)	EMM+A (Ura+)	Ade+ and/or Ura+	EMM+U orA tested	% of Ade+ and/or Ura+	Total # of colony-forming cells	Total # of Leu+Ura-Ade- GCR cells	GCR rate
10.9	0.65	130	41	0	0	0	6	0	7085000	223450	0.00212026
6.53	0.66	132	12	0	0	0	6	0	4309800	39180	0.000721373
5.35	0.545	109	21	0	0	0	6	0	2915750	56175	0.00147412
3.99	0.585	117	117	0	0	0	6	0	2334150	233415	0.00669694
10.9	0.595	119	399	0	0	0	6	0	6485500	2174550	0.0187408
1.86	0.77	154	40	0	0	0	6	0	1432200	37200	0.0020721
0.552	0.435	87	42	1	0	1	6	0.166667	240120	9660	0.00372351
2.58	0.53	106	33	0	0	0	6	0	1367400	42570	0.00244948
9.57	0.885	177	54	0	0	0	6	0	8469450	258390	0.00202499
4.24	0.455	91	50	0	0	0	6	0	1929200	106000	0.00395373
4.55	0.595	119	23	0	0	0	6	0	2707250	52325	0.00148935
7.14	0.375	75	28	0	0	0	6	0	2677500	99960	0.00270133
6.22	0.505	101	47	0	0	0	6	0	3141100	146170	0.00325018
3.07	0.76	152	50	0	0	0	6	0	2333200	76750	0.00244106
7.18	0.72	144	22	0	0	0	6	0	5169600	78980	0.0011306
13.9	0.73	146	48	0	0	0	6	0	10147000	333600	0.00213448
rad51∆ msh3∆
1000000		200	2000
Total # of cells (x1E+06)	Plating efficiency	Colonies on YNB+UA (/200 cells)	Colonies on 5-FOA+UA (/2E+03 cells)	EMM+U (Ade+)	EMM+A (Ura+)	Ade+ and/or Ura+	EMM+U orA tested	% of Ade+ and/or Ura+	Total # of colony-forming cells	Total # of Leu+Ura-Ade- GCR cells	GCR rate
11.1	0.735	147	80	0	0	0	6	0	8158500	444000	0.00344875
5.2	0.71	142	52	0	0	0	6	0	3692000	135200	0.00257607
4.89	0.65	130	40	0	0	0	6	0	3178500	97800	0.00223098
15.9	0.58	116	248	0	0	0	6	0	9222000	1971600	0.0120377
8.83	0.615	123	155	0	0	0	6	0	5430450	684325	0.00770607
4.17	0.815	163	48	0	0	0	6	0	3398550	100080	0.00213052
8.18	0.655	131	46	0	0	0	6	0	5357900	188140	0.0023971
20.3	0.66	132	83	1	1	1	6	0.166667	13398000	702042	0.00319765
5.66	0.455	91	46	0	0	0	6	0	2575300	130180	0.00356841
9.6	0.78	156	99	0	0	0	6	0	7488000	475200	0.00399885
55.4	0.505	101	14	0	0	0	6	0	27977000	387800	0.000888473
11.1	0.585	117	82	0	0	0	6	0	6493500	455100	0.0044322
32.4	0.37	74	5	0	0	0	5	0	11988000	81000	0.000498806
8.6	0.72	144	51	0	0	0	6	0	6192000	219300	0.00238494
14.8	0.66	132	3	0	0	0	3	0	9768000	22200	0.000191482
2.33	0.445	89	53	0	0	0	6	0	1036850	61745	0.00451401
rad51∆ msh6∆
1000000		200	2000
Total # of cells (x1E+06)	Plating efficiency	Colonies on YNB+UA (/200 cells)	Colonies on 5-FOA+UA (/2E+03 cells)	EMM+U (Ade+)	EMM+A (Ura+)	Ade+ and/or Ura+	EMM+U orA tested	% of Ade+ and/or Ura+	Total # of colony-forming cells	Total # of Leu+Ura-Ade- GCR cells	GCR rate
19.3	0.61	122	421	0	0	0	6	0	11773000	4062650	0.018427
23.4	0.535	107	220	0	0	0	6	0	12519000	2574000	0.0113493
3.97	0.575	115	92	0	0	0	6	0	2282750	182620	0.00547584
7.79	0.66	132	201	0	0	0	6	0	5141400	782895	0.00921116
12.1	0.55	110	182	0	0	0	6	0	6.655e+06	1101100	0.00974157
25.9	0.76	152	403	0	0	0	6	0	19684000	5218850	0.0139085
10.4	0.72	144	251	0	0	0	6	0	7488000	1305200	0.0101278
4.28	0.605	121	194	0	0	0	6	0	2589400	415160	0.0102177
4.91	0.5	100	192	0	0	0	6	0	2455000	471360	0.0121065
16.2	0.655	131	220	0	0	0	6	0	10611000	1782000	0.00952819
26.7	0.55	110	251	0	0	0	6	0	1.4685e+07	3350850	0.0123548
65.1	0.61	122	142	0	0	0	6	0	3.9711e+07	4.6221e+06	0.00615844
30.5	0.62	124	91	0	0	0	6	0	18910000	1387750	0.00424393
38.7	0.655	131	135	0	0	0	6	0	25348500	2612250	0.00568224
6.2	0.54	108	112	0	0	0	6	0	3348000	347200	0.00670988
59.6	0.545	109	218	0	0	0	6	0	3.2482e+07	6496400	0.0103325
18	0.555	111	179	0	0	0	6	0	9990000	1611000	0.00921968
rad51∆ mlh1∆
1000000		200	2000
Total # of cells (x1E+06)	Plating efficiency	Colonies on YNB+UA (/200 cells)	Colonies on 5-FOA+UA (/2E+03 cells)	EMM+U (Ade+)	EMM+A (Ura+)	Ade+ and/or Ura+	EMM+U orA tested	% of Ade+ and/or Ura+	Total # of colony-forming cells	Total # of Leu+Ura-Ade- GCR cells	GCR rate
4.84	0.585	117	314	0	0	0	10	0	2831400	759880	0.0162734
1.76	0.605	121	108	0	0	0	10	0	1064800	95040	0.00648927
16	0.255	51	97	0	0	0	10	0	4080000	776000	0.0115134
23.2	0.74	148	145	0	0	0	10	0	17168000	1682000	0.00558299
11.9	0.55	110	534	0	0	0	10	0	6.545e+06	3177300	0.0263864
4.82	0.61	122	130	0	0	0	10	0	2940200	313300	0.00695551
6	0.55	110	87	1	1	1	10	0.1	3.3e+06	234900	0.00476434
10.5	0.49	98	88	0	0	0	10	0	5145000	462000	0.00567155
11.9	0.695	139	79	0	0	0	10	0	8.2705e+06	470050	0.00358452
4.19	0.54	108	155	0	0	0	10	0	2.2626e+06	324725	0.00933934
20.4	0.265	53	157	0	0	0	10	0	5406000	1601400	0.0169437
11.2	0.5	100	137	0	0	0	10	0	5600000	767200	0.00830079
1.88	0.55	110	85	0	0	0	10	0	1.034e+06	79900	0.00571205
7.73	0.45	90	101	0	0	0	10	0	3478500	390365	0.0071891
10.5	0.575	115	87	0	0	0	10	0	6.0375e+06	456750	0.00478279
7.82	0.775	155	103	0	0	0	10	0	6060500	402730	0.00424577
rad51∆ rad52-R45K msh2∆
1000000		200	2000
Total # of cells (x1E+06)	Plating efficiency	Colonies on YNB+UA (/200 cells)	Colonies on 5-FOA+UA (/2E+03 cells)	EMM+U (Ade+)	EMM+A (Ura+)	Ade+ and/or Ura+	EMM+U orA tested	% of Ade+ and/or Ura+	Total # of colony-forming cells	Total # of Leu+Ura-Ade- GCR cells	GCR rate
20.2	0.67	134	100	1	1	1	6	0.166667	13534000	841667	0.00374016
17.3	0.525	105	76	1	0	1	6	0.166667	9082500	547833	0.00375619
22.7	0.555	111	51	0	0	0	6	0	1.25985e+07	578850	0.00284829
11.4	0.7	140	43	0	0	0	6	0	7.98e+06	245100	0.0020481
7.1	0.65	130	33	0	0	0	6	0	4615000	117150	0.0018096
7.2	0.82	164	43	0	0	0	6	0	5904000	154800	0.00182171
31.8	0.915	183	305	0	0	0	6	0	29097000	4849500	0.00878849
21.2	0.54	108	140	0	0	0	6	0	11448000	1484000	0.00745788
15.4	0.35	70	41	2	1	2	6	0.333333	5390000	210467	0.00263905
21.3	0.67	134	131	0	0	0	6	0	14271000	1395150	0.00565115
7.98	0.495	99	52	0	0	0	6	0	3950100	207480	0.00355445
11	0.65	130	88	0	0	0	6	0	7150000	484000	0.00425892
21.2	0.455	91	108	0	0	0	6	0	9646000	1144800	0.00696645
10.9	0.545	109	71	1	1	1	6	0.166667	5940500	322458	0.00353444
15.3	0.755	151	133	0	0	0	6	0	11551500	1017450	0.00521818
10.9	0.44	88	151	2	2	2	6	0.333333	4796000	548633	0.00712287

## Sheet: Fig. 5b
wild type
1000000		200	200000
Total # of cells (x1E+06)	Plating efficiency	Colonies on YNB+UA (/200 cells)	Colonies on 5-FOA+UA (/2E+05 cells)	EMM+U (Ade+)	EMM+A (Ura+)	Ade+ and/or Ura+	EMM+U orA tested	% of Ade+ and/or Ura+	Total # of colony-forming cells	Total # of Leu+Ura-Ade- GCR cells	GCR rate
114	0.8	160	81	0	0	0	10	0	91200000	46170	3.95047e-05
55	0.55	110	1024	0	0	0	10	0	3.025e+07	281600	0.000613277
92.3	0.62	124	322	0	0	0	10	0	57226000	148603	0.000181096
64.6	0.755	151	44	0	0	0	10	0	4.8773e+07	14212	2.57937e-05
22.1	0.735	147	51	0	0	0	10	0	16243500	5635.5	3.4279e-05
108	0.615	123	436	0	0	0	10	0	66420000	235440	0.000237207
104	0.645	129	140	0	0	0	10	0	67080000	72800	8.09495e-05
32.3	0.61	122	72	0	0	0	10	0	1.9703e+07	11628	5.34541e-05
169	0.585	117	120	0	0	0	10	0	98865000	101400	7.41122e-05
158	0.56	112	60	0	0	0	10	0	8.848e+07	47400	4.1693e-05
363	0.58	116	70	0	0	0	10	0	210540000	127050	4.2695e-05
142	0.62	124	82	0	0	0	10	0	88040000	58220	5.04187e-05
33.3	0.445	89	80	1	0	1	10	0.1	1.48185e+07	11988	7.30168e-05
34	0.75	150	1108	0	0	0	10	0	25500000	188360	0.0005042
78.9	0.695	139	107	0	0	0	10	0	5.48355e+07	42211.5	6.0619e-05
241	0.72	144	55	0	0	0	10	0	173520000	66275	2.87511e-05
mus81∆
1000000		200	20000
Total # of cells (x1E+06)	Plating efficiency	Colonies on YNB+UA (/200 cells)	Colonies on 5-FOA+UA (/2E+04 cells)	EMM+U (Ade+)	EMM+A (Ura+)	Ade+ and/or Ura+	EMM+U orA tested	% of Ade+ and/or Ura+	Total # of colony-forming cells	Total # of Leu+Ura-Ade- GCR cells	GCR rate
40.9	0.54	108	302	0	0	0	6	0	22086000	617590	0.00172431
15.7	0.225	45	64	0	0	0	6	0	3532500	50240	0.00110041
11.8	0.525	105	380	0	0	0	6	0	6195000	224200	0.00243229
7.46	0.525	105	150	1	1	1	6	0.166667	3916500	46625	0.000928056
14.4	0.735	147	174	0	0	0	6	0	10584000	125280	0.000838558
28.4	0.605	121	140	0	0	0	6	0	17182000	198800	0.000785961
11.4	0.63	126	261	1	1	1	6	0.166667	7182000	123975	0.00122409
5.67	0.58	116	146	0	0	0	6	0	3288600	41391	0.000993127
53.8	0.745	149	172	0	0	0	6	0	40081000	462680	0.000729011
67.2	0.515	103	81	0	0	0	6	0	34608000	272160	0.000519618
540	0.49	98	402	0	0	0	6	0	264600000	10854000	0.00204627
56.1	0.805	161	332	0	0	0	6	0	45160500	931260	0.00123025
73	0.525	105	151	0	0	0	6	0	38325000	551150	0.000895109
55	0.505	101	122	0	0	0	6	0	27775000	335500	0.000783848
37.4	0.4	80	340	0	0	0	6	0	14960000	635800	0.00261452
22.6	0.555	111	104	0	0	0	6	0	1.2543e+07	117520	0.000667719
rad52-R45K mus81∆
1000000		200	20000
Total # of cells (x1E+06)	Plating efficiency	Colonies on YNB+UA (/200 cells)	Colonies on 5-FOA+UA (/2E+04 cells)	EMM+U (Ade+)	EMM+A (Ura+)	Ade+ and/or Ura+	EMM+U orA tested	% of Ade+ and/or Ura+	Total # of colony-forming cells	Total # of Leu+Ura-Ade- GCR cells	GCR rate
117	0.99	198	298	0	0	0	6	0	115830000	1743300	0.000855327
97.5	0.97	194	93	0	0	0	6	0	94575000	453375	0.000303257
94.9	0.96	192	112	0	0	0	6	0	91104000	531440	0.000364175
58	0.875	175	144	0	0	0	6	0	50750000	417600	0.000524141
114	0.95	190	80	0	0	0	6	0	108300000	456000	0.000266229
129	0.975	195	191	0	0	0	6	0	125775000	1231950	0.000571671
33.7	0.885	177	41	0	0	0	6	0	29824500	69085	0.000173661
27.7	0.945	189	88	0	0	0	6	0	26176500	121880	0.000330698
21	0.76	152	560	0	0	0	6	0	15960000	588000	0.00228099
28.3	0.74	148	74	0	0	0	6	0	20942000	104710	0.000360205
122	0.8	160	210	0	0	0	6	0	97600000	1281000	0.000763716
30.6	0.72	144	31	0	0	0	6	0	22032000	47430	0.000167534
50.7	0.915	183	204	0	0	0	6	0	46390500	517140	0.000697513
71.9	0.81	162	147	0	0	0	6	0	5.8239e+07	528465	0.000566758
rad51∆
1000000		200	2000
Total # of cells (x1E+06)	Plating efficiency	Colonies on YNB+UA (/200 cells)	Colonies on 5-FOA+UA (/2E+03 cells)	EMM+U (Ade+)	EMM+A (Ura+)	Ade+ and/or Ura+	EMM+U orA tested	% of Ade+ and/or Ura+	Total # of colony-forming cells	Total # of Leu+Ura-Ade- GCR cells	GCR rate
28.1	0.605	121	207	0	0	0	6	0	17000500	2908350	0.00935876
63.4	0.575	115	291	1	1	1	6	0.166667	36455000	7687250	0.0107682
39.3	0.485	97	191	0	0	0	6	0	19060500	3753150	0.0105746
31	0.685	137	129	0	0	0	6	0	21235000	1999500	0.00529614
67.7	0.5	100	181	0	0	0	6	0	33850000	6126850	0.00938902
125	0.51	102	250	0	0	0	6	0	63750000	15625000	0.0119344
22.3	0.66	132	338	1	1	1	6	0.166667	14718000	3.14058e+06	0.0116081
20.1	0.6	120	100	0	0	0	6	0	12060000	1005000	0.00494179
11.3	0.55	110	271	0	0	0	6	0	6.215e+06	1531150	0.0141399
21.3	0.59	118	408	0	0	0	6	0	12567000	4345200	0.018375
5.52	0.55	110	209	0	0	0	6	0	3.036e+06	576840	0.0117819
21.4	0.725	145	300	1	1	1	6	0.166667	15515000	2675000	0.00949008
9.84	0.7	140	181	0	0	0	6	0	6888000	890520	0.00774059
6.97	0.535	107	131	0	0	0	6	0	3728950	456535	0.00774042
7.83	0.555	111	182	0	0	0	6	0	4345650	712530	0.0099939
26.8	0.72	144	201	0	0	0	6	0	19296000	2693400	0.00767914
rad51∆ mus81∆
1000000		200	20000
Total # of cells (x1E+06)	Plating efficiency	Colonies on YNB+UA (/200 cells)	Colonies on 5-FOA+UA (/2E+04 cells)	EMM+U (Ade+)	EMM+A (Ura+)	Ade+ and/or Ura+	EMM+U orA tested	% of Ade+ and/or Ura+	Total # of colony-forming cells	Total # of Leu+Ura-Ade- GCR cells	GCR rate
38.1	0.755	151	396	0	0	0	6	0	28765500	754380	0.00159113
22.4	0.685	137	48	0	0	0	6	0	1.5344e+07	53760	0.000269254
32.3	0.585	117	83	0	0	0	6	0	1.88955e+07	134045	0.000499434
11	0.545	109	43	0	0	0	6	0	5995000	23650	0.000330107
9.54	0.75	150	195	0	0	0	6	0	7155000	93015	0.000947087
7	0.7	140	390	1	1	1	6	0.166667	4900000	113750	0.00165944
12.3	0.575	115	177	0	0	0	6	0	7.0725e+06	108855	0.00110477
17.5	0.4	80	107	0	0	0	6	0	7000000	93625	0.000973801
36.7	0.705	141	380	1	1	1	6	0.166667	25873500	581083	0.00139182
29.4	0.545	109	149	0	0	0	6	0	1.6023e+07	219030	0.000920612
13.2	0.575	115	198	0	0	0	6	0	7.59e+06	130680	0.00121499
2.79	0.395	79	256	0	0	0	6	0	1102050	35712	0.00259608
9.61	0.64	128	146	0	0	0	6	0	6150400	70153	0.000853855
19.2	0.85	170	211	1	1	1	6	0.166667	16320000	168800	0.000713008
18.3	0.695	139	354	0	0	0	6	0	12718500	323910	0.00165764
36.4	0.845	169	195	0	0	0	6	0	30758000	354900	0.000745171
rad51∆ rad52-R45K mus81∆
1000000		200	20000
Total # of cells (x1E+06)	Plating efficiency	Colonies on YNB+UA (/200 cells)	Colonies on 5-FOA+UA (/2E+04 cells)	EMM+U (Ade+)	EMM+A (Ura+)	Ade+ and/or Ura+	EMM+U orA tested	% of Ade+ and/or Ura+	Total # of colony-forming cells	Total # of Leu+Ura-Ade- GCR cells	GCR rate
9.43	0.23	46	306	2	2	2	10	0.2	2168900	115423	0.00379897
10.2	0.26	52	286	1	1	1	10	0.1	2652000	131274	0.00349163
18	0.74	148	1016	7	7	7	10	0.7	13320000	274320	0.00135985
8.55	0.56	112	307	2	3	3	10	0.3	4788000	91869.8	0.00139951
18	0.625	125	311	3	4	4	10	0.4	11250000	167940	0.00102954
11.1	0.705	141	476	4	4	4	10	0.4	7825500	158508	0.0014043
10.2	0.145	29	377	2	3	3	10	0.3	1479000	134589	0.0064042
5.87	0.53	106	652	2	3	3	10	0.3	3111100	133953	0.00303147
10.1	0.805	161	536	3	4	4	10	0.4	8.1305e+06	162408	0.00138182
10.4	0.57	114	630	4	4	4	10	0.4	5.928e+06	196560	0.00225468
15.2	0.735	147	391	4	5	5	10	0.5	11172000	148580	0.000927492
11.5	0.625	125	496	5	2	5	10	0.5	7187500	142600	0.00138885
24.7	0.635	127	312	3	3	3	10	0.3	15684500	269724	0.00113717
12.5	0.64	128	321	3	2	3	10	0.3	8000000	140438	0.0012306
14.4	0.7	140	362	3	2	3	10	0.3	10080000	182448	0.00123901
12.7	0.44	88	141	2	0	2	10	0.2	5588000	71628	0.000957608

## Sheet: Fig. 5c
wild type
	200	200000
Total # of cells	Colonies on EMM+UA (/200 cells)	Colonies on EMM+UG (/2E+05 cells)	Plating efficiency	Total # of colony-forming cells	Total # of Ade+ recombinants	Gene conversion rate
943000000	146	65	0.73	688390000	306475	2.91159e-05
156000000	177	66	0.885	138060000	51480	2.87802e-05
844000000	142	90	0.71	599240000	379800	4.06967e-05
18600000	135	95	0.675	12555000	8835	6.58237e-05
403000000	130	88	0.65	261950000	177320	4.6457e-05
215000000	124	134	0.62	133300000	144050	7.55779e-05
14000000	137	103	0.685	9590000	7210	7.2064e-05
204000000	189	97	0.945	192780000	98940	3.71717e-05
251000000	115	80	0.575	144325000	100400	5.03145e-05
13600000	113	72	0.565	7.684e+06	4896	6.40781e-05
3.32e+07	147	84	0.735	2.4402e+07	13944	5.06918e-05
140000000	124	92	0.62	86800000	64400	5.60071e-05
342000000	143	77	0.715	244530000	131670	3.79714e-05
655000000	161	76	0.805	5.27275e+08	248900	3.1435e-05
19300000	177	78	0.885	17080500	7527	4.20202e-05
97300000	129	64	0.645	62758500	31136	4.03185e-05
90000000	155	76	0.775	69750000	34200	3.94582e-05
21400000	150	86	0.75	16050000	9202	5.33707e-05
152000000	170	80	0.85	129200000	60800	3.57255e-05
2820000	144	97	0.72	2030400	1367.7	8.06246e-05
rad52-R45K
	200	200000
Total # of cells	Colonies on EMM+UA (/200 cells)	Colonies on EMM+UG (/2E+05 cells)	Plating efficiency	Total # of colony-forming cells	Total # of Ade+ recombinants	Gene conversion rate
523000000	161	90	0.805	421015000	235350	3.74091e-05
140000000	152	93	0.76	106400000	65100	4.61377e-05
108000000	180	334	0.9	97200000	180360	0.000127151
47300000	180	98	0.9	42570000	23177	4.56575e-05
24200000	115	100	0.575	1.3915e+07	12100	7.84002e-05
176000000	178	215	0.89	156640000	189200	8.24137e-05
392000000	174	108	0.87	341040000	211680	4.19282e-05
93300000	123	102	0.615	57379500	47583	6.45143e-05
949000000	124	148	0.62	588380000	702260	7.28344e-05
159000000	182	129	0.91	144690000	102555	5.11621e-05
151000000	145	88	0.725	109475000	66440	4.56734e-05
233000000	119	118	0.595	138635000	137470	6.96485e-05
502000000	151	201	0.755	379010000	504510	8.34608e-05
208000000	177	301	0.885	184080000	313040	0.000111012
48700000	180	106	0.9	43830000	25811	4.88171e-05
1100000000	136	46	0.68	748000000	253000	2.24917e-05
1230000000	133	347	0.665	817950000	2134050	0.000146033
1010000000	146	85	0.73	737300000	429250	3.69986e-05
995000000	143	80	0.715	711425000	398000	3.57798e-05
793000000	198	167	0.99	785070000	662155	5.17153e-05
673000000	177	74	0.885	595605000	249010	2.78398e-05
787000000	112	61	0.56	4.4072e+08	240035	3.63848e-05
839000000	139	585	0.695	583105000	2454075	0.000233132
871000000	153	133	0.765	666315000	579215	5.38859e-05
532000000	171	154	0.855	454860000	409640	5.74583e-05
828000000	160	97	0.8	662400000	401580	3.87443e-05
755000000	174	124	0.87	656850000	468100	4.49616e-05
868000000	148	83	0.74	642320000	360220	3.61721e-05
656000000	154	93	0.77	505120000	305040	3.951e-05
723000000	153	91	0.765	553095000	328965	3.86612e-05
732000000	166	166	0.83	607560000	607560	6.17468e-05
msh2∆
	200	200000
Total # of cells	Colonies on EMM+UA (/200 cells)	Colonies on EMM+UG (/2E+05 cells)	Plating efficiency	Total # of colony-forming cells	Total # of Ade+ recombinants	Gene conversion rate
1060000000	152	100	0.76	805600000	530000	4.10816e-05
797000000	154	139	0.77	613690000	553915	5.6157e-05
734000000	163	90	0.815	598210000	330300	3.58781e-05
588000000	199	561	0.995	585060000	1649340	0.000160886
860000000	148	112	0.74	636400000	481600	4.76318e-05
587000000	177	123	0.885	519495000	361005	4.48135e-05
710000000	184	126	0.92	653200000	447300	4.33683e-05
26700000	15	17	0.075	2002500	2269.5	0.000126189
494000000	193	107	0.965	476710000	264290	3.6726e-05
675000000	193	130	0.965	651375000	438750	4.27275e-05
555000000	193	210	0.965	535575000	582750	6.74155e-05
145000000	157	122	0.785	113825000	88450	5.68839e-05
260000000	183	88	0.915	237900000	114400	3.43562e-05
717000000	192	93	0.96	688320000	333405	3.14491e-05
591000000	189	1528	0.945	558495000	4515240	0.000428474
263000000	198	133	0.99	260370000	174895	4.61569e-05
mus81∆
	200	200000
Total # of cells	Colonies on EMM+UA (/200 cells)	Colonies on EMM+UG (/2E+05 cells)	Plating efficiency	Total # of colony-forming cells	Total # of Ade+ recombinants	Gene conversion rate
754000000	81	66	0.405	305370000	248820	5.42621e-05
625000000	89	102	0.445	278125000	318750	7.46984e-05
779000000	94	196	0.47	366130000	763420	0.000126386
442000000	115	127	0.575	2.5415e+08	280670	7.27746e-05
451000000	138	161	0.69	311190000	363055	7.51994e-05
916000000	84	57	0.42	384720000	261060	4.49996e-05
556000000	78	120	0.39	216840000	333600	9.98829e-05
583000000	83	106	0.415	241945000	308990	8.34624e-05
249000000	102	124	0.51	126990000	154380	8.44859e-05
366000000	92	98	0.46	168360000	179340	7.30309e-05
259000000	102	129	0.51	132090000	167055	8.7265e-05
340000000	113	138	0.565	1.921e+08	234600	8.17492e-05
407000000	99	153	0.495	201465000	311355	0.000100933
294000000	111	90	0.555	163170000	132300	5.71518e-05
229000000	110	105	0.55	1.2595e+08	120225	6.78827e-05
402000000	101	119	0.505	203010000	239190	7.8735e-05
377000000	115	201	0.575	2.16775e+08	378885	0.000112251
rad51∆
	200	2000000
Total # of cells	Colonies on EMM+UA (/200 cells)	Colonies on EMM+UG (/2E+06 cells)	Plating efficiency	Total # of colony-forming cells	Total # of Ade+ recombinants	Gene conversion rate
26200000	31	11	0.155	4061000	144.1	6.26031e-06
378000000	170	197	0.85	321300000	37233	9.24377e-06
461000000	97	416	0.485	223585000	95888	3.11539e-05
342000000	124	700	0.62	212040000	119700	4.01621e-05
433000000	102	460	0.51	220830000	99590	3.26431e-05
298000000	121	302	0.605	180290000	44998	1.95271e-05
111000000	166	144	0.83	92130000	7992	8.21207e-06
431000000	161	294	0.805	346955000	63357	1.38069e-05
532000000	140	422	0.7	372400000	112252	2.15739e-05
430000000	107	181	0.535	230050000	38915	1.34323e-05
345000000	90	130	0.45	155250000	22425	1.21565e-05
501000000	124	149	0.62	310620000	37324.5	9.58267e-06
250000000	148	107	0.74	185000000	13375	6.44399e-06
460000000	117	424	0.585	269100000	97520	2.62831e-05
113000000	131	120	0.655	74015000	6780	8.8464e-06
377000000	101	175	0.505	190385000	32987.5	1.39961e-05
92900000	135	140	0.675	6.27075e+07	6503	1.00663e-05
458000000	150	97	0.75	343500000	22213	5.44796e-06
162000000	99	116	0.495	80190000	9396	1.08804e-05
400000000	132	231	0.66	264000000	46200	1.36551e-05
rad51∆ rad52-R45K
	200	20000000
Total # of cells	Colonies on EMM+UA (/200 cells)	Colonies on EMM+UG (/2E+07 cells)	Plating efficiency	Total # of colony-forming cells	Total # of Ade+ recombinants	Gene conversion rate
327000000	138	1340	0.69	2.2563e+08	#DIV/0!	8.19272e-06
533000000	155	16	0.775	413075000	#DIV/0!	1.4872e-07
578000000	110	133	0.55	317900000	#DIV/0!	1.25433e-06
508000000	127	103	0.635	322580000	#DIV/0!	8.85572e-07
461000000	148	150	0.74	341140000	#DIV/0!	1.06612e-06
508000000	144	159	0.72	365760000	#DIV/0!	1.13815e-06
72800000	126	119	0.63	45864000	#DIV/0!	1.35701e-06
24500000	41	67	0.205	5022500	#DIV/0!	3.24965e-06
126000000	158	180	0.79	99540000	#DIV/0!	1.40217e-06
570000000	123	287	0.615	350550000	#DIV/0!	2.20276e-06
590000000	96	736	0.48	283200000	#DIV/0!	6.47493e-06
430000000	149	190	0.745	320350000	#DIV/0!	1.31247e-06
99900000	157	122	0.785	78421500	#DIV/0!	1.05442e-06
460000000	137	389	0.685	315100000	#DIV/0!	2.65199e-06
596000000	106	83	0.53	315880000	#DIV/0!	8.6157e-07
464000000	128	526	0.64	296960000	#DIV/0!	3.70141e-06
584000000	93	175	0.465	271560000	#DIV/0!	1.88218e-06
199000000	122	272	0.61	121390000	#DIV/0!	2.42326e-06
277000000	100	289	0.5	138500000	#DIV/0!	2.98239e-06
69200000	92	499	0.46	31832000	#DIV/0!	6.27604e-06
178000000	110	238	0.55	9.79e+07	#DIV/0!	2.43227e-06
197000000	120	121	0.6	118200000	#DIV/0!	1.2318e-06
422000000	147	192	0.735	310170000	#DIV/0!	1.34578e-06
14900000	33	90	0.165	2458500	#DIV/0!	5.67789e-06
101000000	130	1836	0.65	65650000	#DIV/0!	1.31352e-05
68600000	123	1390	0.615	42189000	#DIV/0!	1.14033e-05
89200000	91	734	0.455	40586000	#DIV/0!	8.54606e-06
485000000	115	261	0.575	278875000	#DIV/0!	2.21038e-06
389000000	146	662	0.73	283970000	#DIV/0!	4.05904e-06
493000000	137	103	0.685	337705000	#DIV/0!	8.24293e-07
410000000	96	231	0.48	196800000	#DIV/0!	2.43015e-06
178000000	117	280	0.585	104130000	#DIV/0!	2.63054e-06
rad51∆ msh2∆
	200	2000000
Total # of cells	Colonies on EMM+UA (/200 cells)	Colonies on EMM+UG (/2E+06 cells)	Plating efficiency	Total # of colony-forming cells	Total # of Ade+ recombinants	Gene conversion rate
479000000	139	220	0.695	332905000	52690	1.21877e-05
438000000	165	299	0.825	361350000	65481	1.3657e-05
413000000	170	230	0.85	351050000	47495	1.05274e-05
387000000	190	206	0.95	367650000	39861	8.58812e-06
420000000	156	279	0.78	327600000	58590	1.36272e-05
496000000	172	222	0.86	426560000	55056	9.89543e-06
498000000	117	211	0.585	291330000	52539	1.38911e-05
531000000	151	110	0.755	400905000	29205	5.96015e-06
70200000	104	102	0.52	36504000	3580.2	1.02695e-05
27400000	118	174	0.59	16166000	2383.8	1.63074e-05
436000000	110	191	0.55	2.398e+08	41638	1.36926e-05
43000000	101	220	0.505	21715000	4730	2.20018e-05
106000000	160	242	0.8	84800000	12826	1.35459e-05
9580000	68	205	0.34	3.2572e+06	981.95	3.79267e-05
6890000	45	190	0.225	1550250	654.55	5.66288e-05
5580000	20	116	0.1	558000	323.64	8.77067e-05
rad51∆ mus81∆
	200	2000000
Total # of cells	Colonies on EMM+UA (/200 cells)	Colonies on EMM+UG (/2E+06 cells)	Plating efficiency	Total # of colony-forming cells	Total # of Ade+ recombinants	Gene conversion rate
42300000	89	366	0.445	18823500	7740.9	3.90803e-05
214000000	117	1336	0.585	1.2519e+08	142952	7.99166e-05
142000000	88	664	0.44	62480000	47144	5.87561e-05
409000000	83	488	0.415	169735000	99796	4.25491e-05
26000000	100	464	0.5	13000000	6032	4.54593e-05
46100000	119	484	0.595	27429500	11156.2	3.70161e-05
31000000	127	546	0.635	19685000	8463	4.04211e-05
356000000	78	552	0.39	138840000	98256	5.12899e-05
193000000	116	374	0.58	1.1194e+08	36091	2.58014e-05
63400000	133	584	0.665	42161000	18512.8	3.7737e-05
119000000	112	218	0.56	6.664e+07	12971	1.74097e-05
373000000	117	506	0.585	218205000	94369	3.1464e-05
114000000	116	430	0.58	6.612e+07	24510	3.08997e-05
69200000	152	484	0.76	52592000	16746.4	2.76717e-05
149000000	123	774	0.615	91635000	57663	4.8023e-05
140000000	96	520	0.48	67200000	36400	4.33091e-05

[truncated: 11 more sheets: Fig. 6d, Fig. 6e, Fig. 6f, Fig. 6g, Fig. 6h, Fig. 6i, Fig. 7a, Fig. 7b, Supplementary Fig. 3c, Supplementary Fig. 4b, Supplementary Fig. 6b]
